# Supplementary material for: Evaluation of retinal and choroidal microvasculature parameters by OCTA in patients with premature ovarian insufficiency: a prospective case control study
Source: PeerJ. 2026 Jun 29;14:e21325. doi: 10.7717/peerj.21325 (PMC13326647; doi:10.7717/peerj.21325)
Supplement: Supplemental Information 1 [file peerj-14-21325-s001.xlsx]

## Sheet: Sayfa1
group	age	FSH	Estradiol	gravida	parity	BMI	vision	BUT	shirmer	flow.sup	flow.deep	flowchoroid	nonflow.sup	nonflow.deep	densit.sup.vessel	densit.sup.parafoveal	density.deep.vessel	dens.deep.parafoveal	choroid thickness	CVI	nervehead	nazal.nerve	inf.nasal.nerve	inf.temporal.nerve	sup.temporalnerve	superionasalnerve	temporal	RPC	.nasal.RPC	inferionasal.RPC	inferiotemp.RPC	superiotempl.RPC	superionasal.rpc	temporal	flow.area	rpc.flow.area	choroidflowarea	temp.choroid	nasal.choroid	tempCVI	nasal CVI	subfovael CVI
POI	34	73	25	2	1	32.9	1	5	5	1.32	1.43	1.78	0.56	0.62	47.73	52.85	57.86	63.69	349	0.64	60.33	62.28	59.23	66.64	60.61	61.9	56.57	63.07	62.27	65.45	66.55	66.07	64.79	63.23	1.51	1.32	1.44	175	259	0.67	0.63	0.63
POI	38	41	13	2	2	24.1	1	3	6	1.34	1.52	1.73	0.59	0.59	50.27	53.54	60.08	64.11	394	0.66	59.57	68.5	57.07	58.33	57.53	61.7	58.99	63.44	59.02	71.77	64.24	63.94	64.46	63.87	1.58	1.38	1.53	177	149	0.65	0.65	0.66
POI	38	39	28	2	2	31.6	1	4	5	1.51	1.57	1.77	0.32	0.35	51.64	52.85	60.45	64.68	265	0.57	67.03	74.64	65.39	70.89	71.23	60.68	64.8	63.97	61.81	75.09	69.06	73.6	63.84	71.53	1.6	1.25	1.58	182	147	0.63	0.61	0.57
POI	37	85	10	2	1	31.2	1	5	8	1.49	1.58	1.75	0.38	0.35	53	50.95	61.78	65.24	316	0.64	64.76	65.56	60.65	68.67	68.69	69.98	63	63.47	63.07	69.52	66.37	71.84	61.04	70.28	1.58	1.09	1.59	127	158	0.66	0.6	0.64
POI	39	98	6	2	1	27.8	1	5	9	1.39	1.58	1.73	0.35	0.43	50.45	52.34	59.31	62.42	247	0.64	62.88	62.01	61.35	65.1	62.47	60.25	65.74	63.91	62.76	62.84	66.61	64.73	61.15	67.31	1.58	1.39	1.47	147	125	0.66	0.65	0.66
POI	38	53	22	2	2	27.5	0.9	5	5	1.38	1.47	1.88	0.41	0.34	48.86	50.98	58.29	61.06	284	0.57	59	61.29	56.77	70.21	57.12	49.83	60.59	65.64	59.5	64.55	72.25	60.88	51.72	62.9	1.67	1.22	1.5	178	216	0.69	0.67	0.67
POI	37	54	19	2	1	27.5	1	4	6	1.37	1.32	1.9	0.5	0.54	46.81	53.98	54.34	60.19	281	0.63	61.35	64.59	57.53	62.8	60.89	63.25	63.1	64.01	57.35	65.17	66.68	65.58	67.18	68.09	1.65	1.36	1.38	150	134	0.6	0.46	0.63
POI	33	66	13	1	1	25.7	1	5	5	1.28	1.32	1.69	0.52	0.59	45.75	51.91	55.86	61.78	267	0.61	64.57	64.2	65.91	63.12	65.42	67.44	61.92	65.77	61.82	64.08	66.45	70.11	65.96	65.2	1.51	1.35	1.54	159	165	0.58	0.67	0.68
POI	33	71	10	0	0	31.2	1	4	7	1.41	1.46	1.84	0.46	0.58	51.58	51.11	58.64	64.01	218	0.66	66.17	68.47	63.7	71.8	66.39	67.42	64.73	64.62	60.05	68.12	68.46	65.84	64.23	64.46	1.51	1.41	1.54	123	189	0.57	0.66	0.66
POI	38	85	6	2	1	31.25	1	4	6	1.37	1.35	1.78	0.4	0.5	52.69	50.47	52.48	59.78	255	0.63	65.25	69.05	64.56	70.33	70.06	65.66	59.46	64.36	62.57	68.39	67.8	69.35	60.74	60.04	1.53	1.27	1.52	231	157	0.67	0.62	0.66
POI	38	29	27	2	1	20.7	1	4	7	1.37	1.38	1.72	0.35	0.45	46.08	52.33	52.27	61.15	310	0.59	64.26	66	62.19	69.36	66.2	63.61	62.91	63.23	61.33	64.37	69.58	69.43	62.24	67.83	1.61	1.25	1.59	237	153	0.62	0.69	0.69
POI	36	44	29	1	1	21.6	1	5	5	1.41	1.42	1.71	0.38	0.29	46.63	50.97	55.91	61.86	350	0.67	63.98	63.36	64.03	66.98	64.4	60.28	64.35	63.88	62.05	65.03	69.33	66.8	60.19	63.33	1.54	1.47	1.6	172	188	0.68	0.72	0.67
POI	36	48	18	1	1	19.5	1	4	5	1.42	1.5	1.63	0.35	0.4	47.99	53.23	56.21	60.77	243	0.57	62.56	64.34	62.69	61.17	64.61	59.68	62.62	63.17	61.44	65.98	68.12	66.24	58.2	65.42	1.52	1.36	1.59	191	180	0.55	0.76	0.67
POI	38	75	27	2	1	32.2	1	4	4	1.24	1.24	1.61	0.39	0.37	46.91	51.67	52.89	60.59	268	0.62	63.31	65.76	63.53	66.31	64.94	62.31	59.95	63.2	62.67	64.88	68.15	64.67	59.14	61.84	1.64	1.47	1.6	146	187	0.56	0.68	0.68
POI	38	33	14	2	2	31.6	1	5	5	1.37	1.5	1.68	0.3	0.25	50.09	54.54	59.52	65.8	288	0.63	61.32	68.98	58.72	62.47	65.08	61.45	58.64	63.75	60.13	70.55	68.3	66.17	63.2	62.19	1.69	1.48	1.42	152	220	0.71	0.62	0.68
POI	38	59	19	2	2	28.8	1	5	11	1.4	1.6	1.6	0.35	0.3	49.35	53.53	59.89	64.14	221	0.53	65.27	70.83	63.96	63.85	72.26	64.97	61.76	64.1	60.18	70.2	66.93	70.16	64.45	62.12	1.68	1.48	1.49	178	167	0.72	0.68	0.63
POI	39	91	9	1	1	26.3	1	5	12	1.47	1.39	1.89	0.23	0.33	51.71	54.67	58.99	63.46	206	0.61	58.62	62.7	57.42	62.58	58.25	65.87	53.6	58.69	55.86	61.58	59.73	58.41	65.13	57.76	1.66	1.48	1.19	221	181	0.68	0.71	0.67
POI	33	76	11	0	0	28.5	1	4	8	1.45	1.32	1.7	0.25	0.32	51.43	55.76	55.31	58.59	258	0.55	59.65	62.02	59.64	64.39	63.52	63.55	52.69	60.36	58.07	62.23	64.09	64.58	61.97	57.81	1.63	1.33	1.25	222	166	0.77	0.71	0.65
POI	33	40	24	1	0	24.2	1	3	9	1.56	1.58	1.53	0.44	0.51	50.33	52.35	61.01	64.87	261	0.54	61.25	66.06	59.3	63.3	57.68	65.56	60.02	65.52	61.17	65.62	65.56	64.38	62.74	65.43	1.62	1.53	1.66	153	176	0.52	0.7	0.64
POI	39	54	22	1	0	22.7	0.9	5	5	1.5	1.5	1.69	0.46	0.47	50.89	55.15	58.99	63.07	297	0.62	62.09	72.25	59.38	63.8	57.79	60.61	62.66	62.76	57.79	75.86	62.15	59.84	59.76	63.64	1.58	1.54	1.44	188	183	0.61	0.59	0.65
POI	39	73	31	1	0	23.8	1	4	6	1.39	1.47	1.86	0.36	0.37	49.94	52.97	58.07	62.39	280	0.65	64.37	66.68	62.19	66.56	64.74	64.85	64.28	62.69	63.4	68.21	70.2	70.52	66.26	66.42	1.59	1.4	1.49	175	138	0.67	0.68	0.66
POI	39	68	17	1	1	24.6	1	6	7	1.44	1.51	1.88	0.37	0.4	48.22	50.44	61.62	65.64	299	0.57	63.77	65.44	62.61	68.81	67.29	63.26	60.37	67.02	63.68	69.78	72.6	72.53	64.77	65.43	1.52	1.67	1.58	194	165	0.66	0.68	0.65
POI	39	47	13	2	1	23.1	1	5	7	1.53	1.65	1.54	0.28	0.25	51.2	56.46	62.35	65.1	266	0.64	65.69	70.93	64.72	66.1	67.26	70.6	60.94	67.68	64.79	72.43	70.52	70.96	69.83	64.93	1.6	1.4	1.53	156	238	0.73	0.66	0.64
POI	35	40	8	2	2	23	1	4	7	1.47	1.51	1.88	0.28	0.31	52.2	54.63	57.05	60.83	243	0.62	60.16	61.54	57.94	67.01	60.08	61.21	58.69	63.85	61.52	64.39	72.33	66.8	60.06	62.96	1.66	1.31	1.52	154	138	0.68	0.64	0.72
POI	35	52	17	1	1	22.3	1	5	8	1.45	1.54	1.66	0.36	0.37	51.09	52.16	57.37	62.68	228	0.63	66.1	65.05	65.98	66.85	67.26	66.36	65.75	68.2	67.19	67.57	69.62	72.29	68.89	66.95	1.61	1.26	1.55	176	226	0.72	0.63	0.63
POI	38	98	25	2	2	26.3	1	4	5	1.45	1.68	1.63	0.39	0.39	52.03	56.85	61.02	65.91	281	0.62	62.29	59.58	60.26	68.25	65.83	63.97	60.91	67.49	63.19	67.01	76.63	72.3	69.88	65.61	1.62	1.16	1.48	159	167	0.74	0.66	0.65
POI	37	73	31	2	1	22	1	4	6	1.38	1.52	1.9	0.4	0.4	49.2	51.61	56.74	60.78	305	0.61	61.77	61.31	57.43	73.76	67	54.61	62.31	64.42	58.78	61.7	74.1	71.43	54.08	69.74	1.58	1.48	1.42	156	169	0.7	0.62	0.64
POI	35	66	12	2	1	28.5	1	5	12	1.41	1.45	1.9	0.38	0.4	51.94	54.37	58.08	62.14	268	0.62	58.04	52.67	57.21	67.07	64.55	51.61	57.32	58.47	55.05	51.21	69.49	65.02	50.02	61.84	1.55	1.35	1.6	175	201	0.63	0.66	0.66
POI	35	58	10	1	1	30.5	1	5	13	1.57	1.66	1.66	0.25	0.31	49.27	50.39	62.83	66.55	382	0.67	63.51	68.07	62.93	63.98	65.7	56.56	64.29	63.74	59.72	67.25	68.31	67.65	56.04	66.82	1.51	1.34	1.52	150	125	0.72	0.7	0.67
POI	36	52	36	1	2	30.1	1	4	5	1.37	1.41	1.87	0.31	0.43	49.44	54.94	59.83	66.7	247	0.61	64.82	65.78	61.79	69.32	66.59	68.39	63.34	66.78	63.58	68.88	74.32	71.04	69.5	62.75	1.75	1.6	1.48	197	160	0.66	0.73	0.7
POI	36	32	24	2	2	26.4	1	3	6	1.36	1.41	1.89	0.41	0.54	49.98	52.53	55.42	59.31	278	0.62	57.33	54.87	59.83	60.45	57.37	54.11	55.41	60.38	60.97	57.02	63.35	63.5	55.86	60.47	1.54	1.55	1.43	215	172	0.58	0.62	0.7
POI	25	46	33	1	0	26.1	1	4	6	1.18	1.06	1.87	0.54	0.56	46.43	46.5	50.95	56.9	328	0.65	65.14	63.4	63.11	70.89	66.68	68.14	63.57	65.62	62.62	65.25	74.51	69.71	67.21	62.74	1.51	1.39	1.41	209	181	0.74	0.61	0.65
POI	25	71	17	0	0	20.1	1	5	7	1.4	1.31	1.62	0.22	0.37	48.05	49.43	53.48	59.4	316	0.72	60.78	62.18	55.21	67.82	61.44	61.35	63.01	59.27	50.27	61.16	69.65	61.98	61.38	62.21	1.69	1.6	1.62	214	147	0.76	0.65	0.72
POI	39	88	19	2	2	28.4	1	4	7	1.45	1.37	1.67	0.15	0.49	51.25	54.78	50.89	56.9	328	0.62	59.27	62.43	48.21	68.2	64.34	62.64	63.03	59.84	50.21	63.16	69.48	62.87	61.99	63.03	1.64	1.55	1.48	193	204	0.76	0.72	0.77
POI	38	61	21	2	1	22.1	1	5	6	1.25	1.44	1.87	0.4	0.36	47.61	49.83	58.5	61.7	250	0.71	64.84	63.71	63.49	68.36	64.28	65.08	65.45	67.48	64.59	67.1	72.43	71.47	65.28	67.93	1.6	1.31	1.53	185	113	0.62	0.61	0.71
POI	29	34	35	1	1	36.7	1	4	6	1.35	1.5	1.88	0.38	0.37	48.17	49.68	59.5	62.75	297	0.73	63.98	60.12	62.01	72.71	64.69	60.1	65.6	63.75	61.19	62.5	76.68	65.57	60.26	61.88	1.58	1.39	1.53	157	138	0.64	0.51	0.66
HEALTHY	29			1	1	21.7	1	4	5	1.4	1.61	1.89	0.31	0.32	52.2	50.78	61.92	64.93	258	0.7	61.57	62.64	59.08	64.7	68.5	56.64	61.31	65.08	61.01	63.57	69.47	70.47	59.92	68.55	1.6	1.27	1.54	166	143	0.57	0.54	0.67
HEALTHY	29			2	2	21.4	1	12	15	1.3	1.41	2.01	0.4	0.46	48.96	51.68	59.12	62.01	258	0.68	62.86	64.59	61.06	67.78	67.26	58.5	61.58	64.41	62.03	64.18	72.21	68.42	56.37	65.62	1.7	1.17	1.66	210	230	0.69	0.69	0.68
HEALTHY	26			1	1	18.8	1	11	12	1.41	1.45	1.95	0.33	0.38	48.74	49.8	55.71	58.7	278	0.7	60.42	62.8	58.72	62.72	60.28	58.15	59.8	65.3	63.19	67.29	68.02	67.54	65.91	66.3	1.67	1.13	1.66	259	200	0.66	0.69	0.72
HEALTHY	36			2	2	26	1	14	12	1.21	1.41	1.9	0.36	0.36	49.73	47.24	52.5	58.93	268	0.69	63.56	66.21	63.62	63.01	65.93	66.91	64.72	68.48	65.77	70.47	70.21	72.75	65.09	69.77	1.79	1.83	1.73	211	188	0.62	0.71	0.66
HEALTHY	29			1	1	29	1	13	16	1.52	1.64	1.93	0.35	0.4	53.97	57.65	61.67	64.11	277	0.65	62.3	57.77	69.08	67.25	64.38	58.34	63.51	62.17	58.69	61.11	65.68	65.04	60.5	67.31	1.69	1.3	1.69	205	201	0.65	0.69	0.72
HEALTHY	28			1	1	17	1	15	10	1.27	1.48	1.94	0.4	0.52	48.65	48.91	53.15	62.49	268	0.7	63.83	65.22	60.84	68.48	65.46	65.38	60.44	68.78	65.73	68.27	73.06	72.42	70.37	59.01	1.58	1.09	1.63	185	210	0.67	0.66	0.67
HEALTHY	21			1	0	42.4	1	12	11	1.48	1.27	1.9	0.36	0.5	50.99	52.11	51.72	64.31	272	0.69	62.2	65.1	61.08	66.83	67.27	66.68	59.95	68.77	65.93	66.99	72.08	73.37	70.15	64.83	1.66	1.11	1.57	255	131	0.7	0.69	0.72
HEALTHY	24			1	1	25	1	13	17	1.46	1.6	1.82	0.44	0.47	50.38	54.9	60.14	65.18	286	0.7	60.66	63.9	55.84	61.26	60.99	63.81	62.14	62.39	56.15	64.09	69.99	66.72	66.16	64.03	1.64	1.42	1.45	185	187	0.7	0.69	0.73
HEALTHY	24			1	1	25.6	1	15	20	1.27	1.45	1.99	0.55	0.64	48.82	54.14	52.71	61.93	305	0.68	64.65	59.56	64.78	72.15	67.54	62.25	63.23	61.72	60.28	57.12	71.74	64.36	58.66	61.26	1.7	1.59	1.66	233	138	0.71	0.63	0.76
HEALTHY	26			2	1	25	1	14	18	1.36	1.29	1.94	0.38	0.5	48.18	49.73	51.76	58.44	296	0.66	64.61	63.37	61.7	65.74	66.49	68.9	61.29	65.55	60.65	63.83	68.7	71.09	70.08	67.99	1.63	1.55	1.34	204	223	0.65	0.63	0.69
HEALTHY	30			2	2	28.1	1	16	18	1.45	1.35	1.86	0.38	0.47	48.81	52.9	58.39	65.83	307	0.66	59.5	58.97	60.12	64.03	63.36	61.18	56.62	63.27	61.55	63.12	68.58	67.23	62.03	62.93	1.66	1.36	1.67	281	266	0.63	0.66	0.71
HEALTHY	21			0	0	29.6	1	12	16	1.48	1.72	1.94	0.35	0.31	54.49	56.01	64.47	65.9	321	0.66	56.5	61.4	54.08	59.51	58.12	63.27	63.49	61.83	56.2	67.16	66.88	64.43	61.66	63.95	1.68	1.17	1.74	253	146	0.69	0.63	0.7
HEALTHY	21			0	0	33.2	1	13	15	1.59	1.7	1.94	0.21	0.26	53.65	57.78	61.12	64.42	346	0.66	58.61	64.29	53.83	64.85	65.13	59.95	60.77	65.52	52.57	65.46	68.05	69.69	58.24	61.76	1.62	1.51	1.5	190	221	0.68	0.7	0.69
HEALTHY	22			1	1	25.5	0.9	11	14	1.28	1.46	1.98	0.46	0.35	48.34	50.96	54.8	61.83	370	0.79	64.78	68.57	63.84	63.63	65.97	58.38	67.2	65.75	65.16	67.23	68.03	68.24	59.66	67.85	1.62	1.15	1.51	244	132	0.65	0.68	0.72
HEALTHY	38			2	2	23.1	1	15	20	1.38	1.45	1.94	0.22	0.27	49.13	52.09	54.26	62.6	352	0.68	63.51	65.29	63.24	68.74	61.31	60.84	64.31	63.6	63.36	66.51	71.66	64.97	60.18	64.64	1.69	1.6	1.63	191	214	0.69	0.7	0.69
HEALTHY	35			2	1	26.4	1	14	25	1.44	1.61	1.96	0.33	0.32	51.75	54.08	61.49	63.97	296	0.79	60.47	60.16	60.24	69.25	69.43	65.72	56.29	63.86	62.97	60.59	69.82	69.65	66.49	63.42	1.69	1.56	1.62	248	205	0.65	0.63	0.69
HEALTHY	30			2	1	31.2	1	16	22	1.55	1.69	1.9	0.32	0.38	54.26	59.05	59.64	65.8	315	0.7	65.7	65.45	63.59	68.71	64.04	67.9	60.67	69.88	66.99	66.35	74.92	71.75	70.56	61.48	1.66	1.65	1.75	235	165	0.66	0.63	0.75
HEALTHY	21			0	0	23.8	1	14	20	1.34	1.4	1.85	0.66	0.64	52.18	55.28	54.45	59.49	381	0.76	63.74	66.12	61.76	67.36	64.82	62.82	63.49	61.81	61.53	66.83	69.14	62.32	60.21	63.45	1.76	1.56	1.54	205	190	0.66	0.61	0.69
HEALTHY	30			2	2	26.4	1	12	20	1.52	1.62	1.92	0.16	0.16	52.33	55.64	58.34	62.81	330	0.7	62.31	67.98	60.03	61.94	61.61	67.05	65.75	66.78	60.68	69.31	68.15	63.45	68.48	68.54	1.7	1.59	1.56	172	131	0.68	0.64	0.69
HEALTHY	31			2	2	22.1	1	13	16	1.42	1.63	1.95	0.25	0.29	49.1	58.8	59.23	64.12	340	0.66	58.64	64.42	55.97	70.31	53.14	62.42	64.38	58.57	64.98	62.77	71.29	54.32	60.58	56.07	1.61	1.57	1.4	155	181	0.67	0.67	0.73
HEALTHY	30			2	2	26.8	1	14	14	1.41	1.59	2	0.32	0.46	50.34	55.33	60.73	66.42	284	0.76	54.83	67.17	53.78	67.09	63.94	59.78	61.56	63.86	48.95	65.83	67.58	61.34	60.55	65.71	1.68	1.51	1.69	197	166	0.69	0.69	0.69
HEALTHY	29			2	2	32.5	1	10	12	1.4	1.37	1.99	0.31	0.41	51.61	49.42	58.03	60.95	289	0.69	62.73	62.3	60.37	68.59	66.6	60.7	62.13	65.59	61.59	68.57	71.18	67.8	60.52	67.82	1.69	1.48	1.64	203	239	0.67	0.63	0.73
HEALTHY	31			2	2	27.6	1	11	13	1.29	1.58	1.94	0.32	0.28	48.48	43.18	59.61	59.68	349	0.66	60.98	62.59	60.67	67.49	64.6	61.8	59.85	65.49	63.71	65.14	69.2	69.76	64.28	59.19	1.65	1.41	1.51	241	225	0.66	0.69	0.7
HEALTHY	26			1	1	32.8	1	12	11	1.6	1.79	1.92	0.22	0.24	54.85	57.38	65.02	66.87	303	0.77	63.61	65.4	63.57	59.82	64.99	64.32	60.07	61.42	65.37	66.62	69.44	68.9	65.79	67.7	1.71	1.7	1.47	157	142	0.68	0.69	0.69
HEALTHY	28			2	2	30.2	1	9	12	1.39	1.53	1.97	0.22	0.22	48.31	59.22	57.58	63.16	319	0.66	63.38	63.79	61.11	65.74	66.3	63.4	63.31	63.76	59.52	65.45	70.78	69.46	65.04	66.78	1.76	1.76	1.5	185	154	0.65	0.67	0.69
HEALTHY	22			1	1	30.2	1	10	12	1.39	1.49	1.94	0.37	0.4	49.68	54.7	57.48	64.37	275	0.68	64.58	69.68	62.79	66.57	64.27	66.42	62.66	67.39	64.21	72.21	70.93	69.65	67.86	66.07	1.65	1.49	1.55	247	138	0.69	0.64	0.68
HEALTHY	21			1	1	23.5	1	11	14	1.35	1.34	1.99	0.44	0.47	49.61	59.76	54.02	61.46	306	0.66	64.09	67.85	59.36	66.98	71.36	62.02	64.15	61.45	54.73	64.3	68.16	69.52	59.94	61.81	1.64	1.52	1.53	191	178	0.66	0.64	0.69
HEALTHY	31			2	2	31.2	1	14	12	1.2	1.23	1.92	0.35	0.37	42.05	46.73	50.22	56.75	274	0.76	64.58	69.68	62.79	66.57	64.27	66.42	62.66	67.39	64.21	72.21	70.93	69.65	67.86	66.07	1.65	1.49	1.55	147	138	0.69	0.64	0.68
HEALTHY	25			1	1	23	0.9	13	11	1.31	1.45	1.97	0.39	0.42	46.54	52.93	53.81	61.74	268	0.76	64.09	67.85	59.36	66.98	71.36	62.02	64.15	61.45	54.73	64.3	68.16	69.52	59.94	61.81	1.64	1.52	1.53	191	178	0.66	0.64	0.69
HEALTHY	21			0	0	25.4	1	15	11	1.31	1.18	1.83	0.33	0.36	48.55	55.35	53.12	56.34	266	0.67	64.61	63.37	61.7	65.74	66.49	68.9	61.29	65.55	60.65	63.83	69.7	71.09	70.08	67.99	1.7	1.65	1.54	204	223	0.65	0.63	0.69
HEALTHY	28			2	2	22.2	1	12	15	1.41	1.48	1.98	0.38	0.41	48.57	55.53	57.09	61.94	271	0.66	59.5	58.97	60.12	64.03	63.36	61.18	56.62	63.27	61.55	63.12	68.58	67.23	62.03	63.13	1.61	1.66	1.67	281	266	0.63	0.66	0.72
HEALTHY	23			1	1	25.8	1	13	13	1.51	1.54	1.94	0.19	0.13	53.79	56.22	56.35	60.37	271	0.7	56.5	61.4	54.08	59.51	58.12	60.27	53.49	61.83	56.2	67.16	66.88	64.43	61.66	63	1.68	1.67	1.74	253	146	0.69	0.63	0.7
HEALTHY	23			1	1	30	1	16	17	1.39	1.48	1.84	0.42	0.49	50.62	54.22	57.17	63.32	273	0.67	58.61	64.29	53.83	64.85	65.13	59.95	60.77	58.52	52.57	65.46	69.05	63.69	58.24	61.76	1.69	1.51	1.5	190	221	0.68	0.69	0.69
HEALTHY	28			2	2	23.8	1	15	18	1.28	1.45	1.91	0.51	0.51	50.3	59.89	59.07	62.55	290	0.66	64.78	68.57	63.84	63.63	65.97	58.38	67.2	65.75	65.16	67.23	68.03	68.24	56.66	67.85	1.62	1.65	1.51	244	132	0.65	0.68	0.72
HEALTHY	29			2	2	31.2	1	14	12	1.45	1.53	1.91	0.27	0.34	49.47	53.53	57.51	63.65	269	0.7	63.51	65.29	63.24	68.74	61.31	60.84	64.31	63.6	63.36	66.51	71.66	64.97	60.18	64.64	1.69	1.6	1.63	191	214	0.69	0.7	0.69
HEALTHY	26			1	1	24.9	1	12	11	1.5	1.6	1.86	0.4	0.45	52.45	56.44	59.14	63.93	303	0.78	54.83	67.17	53.78	67.09	63.94	58.78	61.56	53.86	48.95	65.83	67.58	61.34	60.55	55.71	1.78	1.12	1.49	197	166	0.69	0.7	0.69
HEALTHY	36			3	2	25.25	1	11	14	1.36	1.47	1.92	0.36	0.29	46.39	50.11	57.78	62.82	330	0.66	62.73	62.3	60.37	68.59	66.6	60.7	62.13	65.59	61.59	68.57	71.18	67.8	60.52	67.82	1.69	1.48	1.64	203	239	0.67	0.63	0.73
HEALTHY	21			1	0	18.8	1	10	12	1.58	1.71	1.98	0.25	0.27	53.48	57.57	61.42	64.58	350	0.66	60.98	62.59	60.67	67.49	64.6	61.8	59.85	65.49	63.71	65.14	69.2	69.76	64.28	65.19	1.64	1.41	1.51	241	225	0.66	0.63	0.67
HEALTHY	21			0	0	26	1	11	13	1.29	1.25	1.86	0.24	0.54	50.53	50.45	52.42	59.25	362	0.7	63.61	65.4	63.57	59.82	64.99	61.32	62.07	66.42	65.37	66.62	67.44	68.9	65.79	67.7	1.72	1.7	1.47	157	142	0.68	0.64	0.69
HEALTHY	21			1	1	21.3	1	13	10	1.41	1.55	1.92	0.27	0.26	49.07	50.75	59.64	63.73	332	0.66	63.38	63.79	61.11	65.74	66.3	63.4	63.31	63.76	59.52	65.45	70.78	69.46	65.04	66.78	1.76	1.66	1.5	185	154	0.7	0.67	0.69
HEALTHY	24			2	1	28.5	1	15	10	1.31	1.56	1.88	0.35	0.37	48.23	59.25	62.72	64.75	316	0.66	64.58	69.68	62.79	66.57	64.27	66.42	62.66	67.39	64.21	72.21	70.93	69.65	61.86	66.07	1.65	1.49	1.55	247	138	0.69	0.64	0.68
HEALTHY	24			1	1	24.1	1	12	11	1.5	1.61	1.9	0.34	0.36	52.37	52.45	61.24	67.1	325	0.78	58.61	64.29	53.83	64.85	65.13	58.95	60.77	58.52	52.57	65.46	69.05	63.69	59.24	61.76	1.66	1.51	1.5	190	221	0.68	0.7	0.69
HEALTHY	21			2	2	25.4	0.9	11	10	1.42	1.54	1.99	0.57	0.59	51.15	55.19	58.32	64.98	367	0.77	64.78	68.57	63.84	63.63	65.97	58.38	67.2	65.75	65.16	67.23	68.03	68.24	56.66	67.85	1.72	1.15	1.51	244	132	0.65	0.68	0.72
HEALTHY	30			3	2	30.4	1	9	10	1.47	1.44	1.85	0.21	0.31	51.24	53.65	54.68	59.59	315	0.65	63.51	65.29	63.24	68.74	61.31	60.84	64.31	63.6	63.36	66.51	71.66	64.97	60.18	64.64	1.69	1.52	1.63	191	214	0.69	0.7	0.69
HEALTHY	21			1	1	24.6	1	9	10	1.5	1.58	1.83	0.51	0.34	47.93	51.75	41.94	51.53	331	0.66	54.83	67.17	53.78	67.09	63.94	61.78	41.56	63.86	48.95	65.83	67.58	61.34	60.55	58.71	1.68	1.51	1.49	197	166	0.69	0.7	0.69
HEALTHY	21			1	1	30.5	1	12	12	1.42	1.5	1.91	0.29	0.33	49.53	54.04	58.96	63.21	278	0.76	62.73	62.3	60.37	68.59	66.6	60.7	62.13	65.59	61.59	68.57	71.18	67.8	60.52	67.82	1.69	1.48	1.64	203	229	0.67	0.63	0.73
HEALTHY	22			1	1	19.2	1	11	12	1.32	1.4	1.95	0.27	0.83	53.66	51.51	50.95	55.58	277	0.66	60.98	62.59	60.67	67.49	64.6	61.8	59.85	65.49	63.71	65.14	69.2	69.76	64.28	69.19	1.65	1.41	1.51	241	195	0.66	0.69	0.71
HEALTHY	38			3	3	28.6	1	10	11	1.35	1.59	1.93	0.27	0.27	48.69	51.07	60.88	62.74	340	0.76	64.78	68.57	63.84	63.63	65.97	58.38	67.2	65.75	65.16	67.23	68.03	68.24	56.66	67.85	1.72	1.54	1.51	244	182	0.65	0.68	0.72
HEALTHY	35			3	3	24.1	1	13	14	1.59	1.74	1.93	0.21	0.23	54.9	57.16	60.39	66.57	300	0.76	63.51	65.29	63.24	68.74	61.31	60.84	64.31	63.6	63.36	66.51	71.66	64.97	60.18	64.64	1.69	1.6	1.63	191	214	0.69	0.7	0.69
HEALTHY	30			2	2	26	1	12	13	1.46	1.6	1.94	0.16	0.16	49.2	53.24	59.45	62.06	330	0.66	60.47	60.16	60.24	69.25	69.43	65.72	56.29	63.86	62.47	60.59	69.82	69.65	66.49	63.42	1.69	1.56	1.62	248	205	0.65	0.63	0.69
HEALTHY	21			1	1	25.2	1	11	12	1.39	1.6	2	0.33	0.39	49.73	53.09	60.9	65.67	289	0.67	65.7	65.45	63.59	68.71	64.04	67.9	66.67	69.88	66.99	66.35	74.92	71.75	70.56	61.48	1.66	1.45	1.75	225	165	0.66	0.68	0.71
HEALTHY	22			1	1	34.9	1	11	12	1.33	1.34	1.94	0.36	0.44	49.15	58.55	52.8	57.01	303	0.76	63.74	66.12	61.76	67.36	64.82	62.82	63.49	61.81	57.53	66.83	66.14	62.32	60.21	63.45	1.76	1.56	1.44	205	240	0.66	0.7	0.69
